# Supplementary material for: Effect of Alkyl Side Chain Length on Electrical Performance of Ion-Gel-Gated OFETs Based on Difluorobenzothiadiazole-Based D-A Copolymers
Source: Polymers (Basel). 2024 Nov 26;16(23):3287. doi: 10.3390/polym16233287 (PMC11644371; doi:10.3390/polym16233287)
Supplement: Supplementary file 1 [file polymers-16-03287-s001.zip]

Archive with 1 entries (1 files):
- polymers-3316483-supplementary.pdf
